# Supplementary material for: Study on Synergistic Treatment of Pancreatic Cancer by Multiple Small Interfering Ribonucleic Acid Lipid Nanoparticles of Disk Domain Receptor 1, Transforming Growth Factor β1, Tumor-Associated Calcium Signal Transduction Protein 2, and Polyligand Proteoglycan 1
Source: Pharmaceutics. 2026 Jun 25;18(7):775. doi: 10.3390/pharmaceutics18070775 (PMC13414619; doi:10.3390/pharmaceutics18070775)
Supplement: Supplementary file 1 [file pharmaceutics-18-00775-s001.zip]

Archive with 1 entries (1 files):
- pharmaceutics-4356595-supplementary.pdf
